# Supplementary material for: Novel Derivatives of Quinoxaline-2-carboxylic Acid 1,4-Dioxides as Antimycobacterial Agents: Mechanistic Studies and Therapeutic Potential
Source: Pharmaceuticals (Basel). 2023 Nov 6;16(11):1565. doi: 10.3390/ph16111565 (PMC10675252; doi:10.3390/ph16111565)
Supplement: Supplementary file 1 [file pharmaceuticals-16-01565-s001.zip]

Archive with 1 entries (1 files):
- pharmaceuticals-2628689-supplementary.pdf
